# Supplementary material for: Telemonitored standardized titration for heart failure with reduced ejection fraction, an open clinical cohort study
Source: Eur Heart J Digit Health. 2025 Jun 5;6(5):897–906. doi: 10.1093/ehjdh/ztaf062 (PMC12450508; doi:10.1093/ehjdh/ztaf062)
Supplement: ztaf062_Supplementary_Data [file ztaf062_supplementary_data.zip]

Archive with 11 entries (11 files):
- supplementary table 1.docx
- supplementary table 10.docx
- supplementary table 2.docx
- supplementary table 3.docx
- supplementary table 4.docx
- supplementary table 5.docx
- supplementary table 6.docx
- supplementary table 7.docx
- supplementary table 8.docx
- supplementary table 9.docx
- supplemtary table 11.docx
